# Supplementary material for: International meta-analysis of PTSD genome-wide association studies identifies sex- and ancestry-specific genetic risk loci
Source: Nat Commun. 2019 Oct 8;10:4558. doi: 10.1038/s41467-019-12576-w (PMC6783435; doi:10.1038/s41467-019-12576-w)
Supplement: Supplementary file 2 — Dataset 1 [file 41467_2019_12576_MOESM2_ESM.xlsx]

## Sheet: Supplementary_data_1
Supplementary Data 1 Demographics of PGC-PTSD Freeze 2 cohorts
Study	Study	N subjects		Sex (% male)		Age (SD)		Data	PTSD assessment	Control
number	abbreviation	cases	controls	cases	controls	cases	controls	availability	lifetime/current	exclusion criteria	PTSD measure	DSM version	Genotyping array
1	MRSC*	537	3449	0.981378	0.99826	25.27 (6.44)	22.91 (3.95)	genotypes	Current	PTSD case	CAPS	DSM-IV	OmniExpressExome8 + Custom
2	ONGA*	129	110	0.751938	0.8	31.51 (10.47)	32.91 (8.99)	genotypes	Lifetime	PTSD case	PCL	DSM-IV	PsychChip
3	SAFR*	142	268	0	0	27.16 (5.59)	26.48 (5.7)	genotypes	Current	PTSD case	MPSS-SR and MINI	DSM-IV	PsychChip
4	DNHS*	186	584	0.317204	0.438356	53.48 (13.85)	56.47 (17.37)	genotypes	Lifetime	PTSD case	PCL-C	DSM-IV	HumanOmniExpress
5	NHS2*	602	760	0	0	35.91 (4.31)	35.79 (4.36)	genotypes	Lifetime	PTSD case	PCL-C	DSM-IV	PsychChip
6	GSDC*	813	4599	0.431734	0.578604	39.77 (9.34)	40.07 (9.93)	genotypes	Lifetime	PTSD case	SSADDA	DSM-IV	Omni1-Quad
7	FSCD*	298	957	0.419463	0.519331	37.25 (8.13)	36.84 (8.96)	genotypes	Lifetime	PTSD case	DIS	DSM-IV	Illumina Human 1M
8	COGA*	74	1273	0.148649	0.362137	37.95 (6.35)	37.05 (6.44)	genotypes	Lifetime	PTSD case	DIS	DSM-IV	Illumina Human 1M
9	COGB*	94	1311	0.255319	0.421053	36.87 (5.43)	36.69 (5.67)	genotypes	Lifetime	PTSD case	DIS	DSM-IV	Illumina Human 1M
10	BRYA	99	652	0.444444	0.59816	41.19 (10.97)	41.81 (10.50)	genotypes	Current	Full or subyndromal PTSD	PCL (Ash), CAPS (IVS)	DSM-IV	PsychChip
11	SATU	79	64	0.974684	0.890625	31.04 (7.49)	33.91 (8.76)	genotypes	Lifetime	PTSD case	CAPS	DSM-IV	PsychChip
12	DEFE	76	50	0.973684	0.98	33.76 (7.39)	34.84 (9.68)	genotypes	Lifetime	PTSD case	CAPS	DSM-IV	PsychChip
13	NHRV	201	2153	0.731343	0.910358	52.86 (13.74)	63.19 (13.3)	genotypes	Lifetime	PTSD case	PCL-S	DSM-IV	PsychChip
14	NSS1	1931	6064	0.781978	0.841689	20.66 (2.99)	21.14 (3.41)	genotypes	Lifetime	PTSD case	CIDI-SC and PCL	DSM-IV	OmniExpressExome8 + Custom
15	NSS2	1363	1470	0.790902	0.792517	20.03 (2.88)	20.43 (3.23)	genotypes	Lifetime	PTSD case	CIDI-SC and PCL	DSM-IV	PsychChip
16	PPDS	995	6858	0.923618	0.938758	27.05 (5.86)	25.81 (5.96)	genotypes	Lifetime	PTSD case	CIDI-SC and PCL	DSM-IV	OmniExpressExome8 + Custom
17	KSUD	137	106	0.489051	0.735849	33.93 (11.26)	35.89 (10.71)	genotypes	Current	PTSD case	PCL	DSM-5	PsychArray 1.1
18	BOBA	120	114	0.383333	0.385965	14.79 (1.71)	14.62 (1.7)	genotypes	Lifetime	PTSD case	NSA-PTSD	DSM-IV	PsychArray 1.1
19	KMCT	50	86	0.56	0.55814	13.35 (2.81)	12.4 (2.53)	genotypes	Lifetime	PTSD case	CAPS-CA	DSM-5	PsychArray 1.1
20	PORT	96	0	0.229167	no controls	44.63 (17.22)	no controls	genotypes	Lifetime	N/A	WMH-CIDI	DSM-IV	PsychArray 1.1
21	GUTS	291	294	0.278351	0.265306	26.27 (1.69)	26.19 (1.66)	genotypes	Lifetime	Breslau >1	BSSS	DSM-IV	PsychArray 1.1
22	NHSY	2764	2742	0	0	52.91 (4.34)	50.43 (3.82)	genotypes	Lifetime	Breslau > 0	BSSS	DSM-IV	PsychArray 1.1
23	PROM	1698	1716	0	0	28.07 (6.4)	28.24 (6.26)	genotypes	Current	PTSD case	PCL-C	DSM-IV	Multi-Ethnic Global
24	VETS	85	1114	1	1	41.51 (2.23)	41.48 (2.35)	summary results**	Lifetime	PTSD case	DIS	DSM-III-R	HumanOmniExpress 1.0A
25	PRIS	140	803	0.9	0.914072	26.96 (8.13)	28.79 (9.0)	summary results**	Current	PTSD case	SRIP	DSM-IV	HumanOmniExress 1.1
26	MIRE*	984	949	0.73	0.76	37.49 (10.0)	38.48 (10.4)	summary results	Lifetime	PTSD case	SCID	DSM-IV	multiple Illumina
27	INTR	98	144	0.888	0.507	38.35(11.3)	32.57(12.0)	summary results	Current	No history of PTSD	PCL	DSM-IV	PsychChip
28	DAMI	462	2019	0.888	0.95	23.39	23.36	summary results	Current	PRIM > 19	PRIM-PTSD	DSM-IV	PsychChip
29	DAIP	666	2721	0.31	0.31	28.61 (4.36)	28.02 (4.82)	summary results	Current***	PTSD case	ICD-10	N/A	PsychChip
30	QIMR	325	1797	0.31	0.52	48.16 (10.45)	50.78 (11.19)	summary results	Lifetime	PTSD case	NCS	DSM-IV	multiple Illumina
31	NCPT*	339	194	0.72	0.55	50.55 (11.09)	54.07 (9.68)	summary results	Lifetime	PTSD case	CAPS	DSM-IV	Omni 2.5M
32	TRAC	168	60	0.88	0.98	31.29 (7.50)	32.77 (9.86)	summary results	Lifetime	PTSD case	CAPS	DSM-IV	Omni 2.5M
33	RING	40	168	1	0.970238	33.15 (10.35)	32.97 (9.09)	genotypes	Current	PCL-M>51	PCL-M	DSM-IV	PsychChip
35	STRO	588	3326	0.908163	0.915213	27.29 (6.42)	26.5 (6.02)	genotypes	Current	PTSD case	PCL-M	DSM-IV	PsychChip
36	BRY2	84	71	0.380952	0.43662	39.15 (11.59)	41.42 (13.66)	genotypes	Current	Full or subyndromal PTSD	CAPS	DSM-IV	PsychArray 1.1
37	FEEN	198	0	0.20202	no controls	36.98 (11.8)	no controls	genotypes	Current	N/A	PSS-I	DSM-IV	PsychArray 1.1
38	DCSR	110	0	0.881818	no controls	34.37 (7.88)	no controls	genotypes	Current	N/A	CAPS	DSM-IV	PsychArray 1.1
39	TEIC	38	457	0	0.380744	38.11 (13.38)	35.31 (10.24)	genotypes	Current	PTSD case	CAPS and SCID	DSM-IV and DSM-5	PsychArray 1.1
40	NIUT	71	62	0	0	19.1 (0.99)	19.21 (1.23)	genotypes	Current	PTSD case	DEQ	DSM-IV	PsychArray 1.1
41	NCMH	657	654	0.374429	0.376147	49.17 (14.54)	49.86 (14.5)	genotypes	Current	PTSD case	TSQ	N/A	PsychArray 1.1
42	EACR	74	249	0.351351	0.269076	37.01 (13.12)	35.63 (13.45)	genotypes	Current	PTSD case	IES-R	DSM-IV	PsychArray 1.1
43	WACH	150	148	0	0	44.72 (11.29)	44.64 (11.24)	genotypes	Current	PCL > 38	PCL	DSM-5	Multi-Ethnic Global
44	EGHS	258	266	0.0813953	0.0338346	40.56 (12.86)	40.76 (13.96)	genotypes	Current	PTSD case	MPSS-SR	DSM-IV	Multi-Ethnic Global
45	ADNH	56	53	0.25	0.226415	54.25 (14.52)	54.6 (15.51)	genotypes	Lifetime	PTSD case	PCL-C	DSM-IV	Multi-Ethnic Global
46	SHRS	164	161	0.256098	0.248447	41.01 (11.16)	42.39 (13.2)	genotypes	Current	PTSD case	CAPS	DSM-5	Multi-Ethnic Global
47	GTPC*	2098	4467	0.237846	0.269532	40.29 (12.56)	40.01 (14.28)	genotypes	Current	PTSD case	MPSS-SR	DSM-IV	OmniQuad 1M and OmniExpress
48	BETR	114	61	0.982456	1	36.11 (9.87)	37.17 (9.99)	summary results**	Current	CAPS >15	CAPS	DSM-IV	HumanOmniExpress-24
49	SEEP	333	346	0.660661	0.66474	49.55 (7.45)	48.82 (8.52)	summary results**	Lifetime	PTSD case	CAPS	DSM-IV	PsychArray 1.1
50	COM1	185	281	0.902703	0.893238	32.75 (6.8)	31.97 (7.08)	genotypes	Lifetime	PTSD case	CAPS	DSM-5	PsychArray 1.1
52	FTCB	127	1478	0.905512	0.936401	28.52 (5.89)	27.09 (6.07)	genotypes	Lifetime	PCL > 31	PCL	DSM-5	PsychChip
54	GRAC	131	133	0	0	28.47 (6.77)	28.23 (5.32)	genotypes	Lifetime	PTSD case	NWS-PTSD	DSM-IV	PsychArray 1.1
55	GMRF	102	127	1	1	68.38 (4)	69.1 (3.93)	genotypes	Lifetime	PTSD case	CAPS	DSM-5	PsychArray 1.1
56	YEHU	112	41	0.901786	0.902439	46.81 (13.84)	49.27 (11.65)	summary results**	Lifetime	PTSD case	CAPS	DSM-IV	PsychArray 1.1
57	BAKE	29	317	1	1	24.8 (5.83)	24.08 (4.9)	summary results**	Current	PTSD case	CAPS	DSM-IV	PsychArray 1.1
58	VRIS	78	0	0.846154	no controls	42.31 (13.71)	no controls	summary results**	Current	N/A	CAPS	DSM-5	PsychArray 1.1
59	WANG	200	81	0.91	0.901235	38.75 (12.41)	36.11 (10.47)	summary results**	Current	PTSD case	CAPS	DSM-IV	PsychArray 1.1
60	UKBB	10389	115799	0.341247	0.446512	61.73 (7.74)	64.34 (7.66)	summary results	Current	PTSD case	Abbreviated PCL	DSM-IV	Affymetrix UK Biobank Axiom array
* included in PGC PTSD freeze 1 (#47: GTPC only partially)
** UCSD analyst had access to genotype data for analysis
*** Registry
N/A information not available
BSSS	Breslau’s Short Screening Scale
CAPS	Clinician Administered PTSD Scale
CAPS-CA	Clinician Administered PTSD Scale for Children and Adolescents
CIDI	Composite International Diagnostic Interview
CIDI-SC	Composite International Diagnostic Interview Screening Scales
DEQ	Distressing Events Questionnaire
DIS	Diagnostic Interview Schedule
ICD-10	International Statistical Classification of Diseases and Related Health Problems, 10th Revision
IES-R	Impact of Events Scale-Revised
MINI	Mini-International Neuropsychiatric Interview
MPSS	Modified PTSD Symptom Scale
NCS	National Comorbidity Survey
NSA	National Survey on Adolescents
NWS-PTSD	National Women's Study Posttraumatic Stress Disorder module
PCL	PTSD Checklist
PCL-C	PTSD Checklist-Civilian version
PCL-M	PTSD Checklist-Military version
PCL-S	PTSD Checklist-Specific version
PRIM-PTSD	Psychological Reactions following International Missions Questionnaire
PSS	PTSD Symptom Scale
PSS-I	PTSD Symptom Scale-Interview
SCID	Structured Clinical Interview for DSM-IV Disorders
SRIP	Dutch Self-Rating Inventory for PTSD
SSADDA	Semi-Structured Assessment for Drug Dependence and Alcoholism
TSQ	Trauma Screening Questionnaire
