# Supplementary material for: International meta-analysis of PTSD genome-wide association studies identifies sex- and ancestry-specific genetic risk loci
Source: Nat Commun. 2019 Oct 8;10:4558. doi: 10.1038/s41467-019-12576-w (PMC6783435; doi:10.1038/s41467-019-12576-w)
Supplement: Supplementary file 3 — Dataset 2 [file 41467_2019_12576_MOESM3_ESM.xlsx]

## Sheet: Supplementary_data_2
Supplementary Data 2 Significant pathways and associated genes identified in MAGMA gene-set analyses
Studies	Term	Name	Ontology	N genes included	beta	SE	PBON	Definition		link
EUA all	GO_POSITIVE_REGULATION_OF_TUMOR_NECROSIS_FACTOR_SUPERFAMILY_CYTOKINE_PRODUCTION	M11905	biological_process	57	0.469	0.104	0.0373	Any process that activates or increases the frequency, rate or extent of tumor necrosis factor superfamily cytokine production		http://software.broadinstitute.org/gsea/msigdb/geneset_page.jsp?geneSetName=GO_POSITIVE_REGULATION_OF_TUMOR_NECROSIS_FACTOR_SUPERFAMILY_CYTOKINE_PRODUCTION&keywords=%20tumor%20necrosis%20factor%20%20cytokine%20production
EUA men	GO_REGULATION_OF_INTERLEUKIN_1_BETA_PRODUCTION	M12479	biological_process	47	0.51	0.113	0.034	The appearance of interleukin-1 beta due to biosynthesis or secretion following a cellular stimulus, resulting in an increase in its intracellular or extracellular levels		http://software.broadinstitute.org/gsea/msigdb/geneset_page.jsp?geneSetName=GO_REGULATION_OF_INTERLEUKIN_1_BETA_PRODUCTION&keywords=interleukin-1%20beta
AFA all	GO_THIOESTERASE_BINDING	M19201	molecular_function	13	1.24	0.233	0.0006	Interacting selectively and non-covalently with any thioesterase enzyme.		http://software.broadinstitute.org/gsea/msigdb/geneset_page.jsp?geneSetName=GO_THIOESTERASE_BINDING&keywords=thioesterase
AFA all	ABBUD_LIF_SIGNALING_2_UP	M1439	curated_gene_sets	14	1.03	0.23	0.044	Genes up-regulated in GH3 cells (pituitary cancer) after treatment with LIF		http://software.broadinstitute.org/gsea/msigdb/cards/ABBUD_LIF_SIGNALING_2_UP.html
GO_POSITIVE_REGULATION_OF_TUMOR_NECROSIS_FACTOR_SUPERFAMILY_CYTOKINE_PRODUCTION
GENE	Gene name	CHR	START	STOP	NSNPS	NPARAM	N	z	P
ENSG00000120949	TNF receptor superfamily member 8(TNFRSF8)	1	12113434	12214264	270	47	65793	-0.54397	0.70677
ENSG00000169403	platelet activating factor receptor(PTAFR)	1	28463677	28530447	92	18	64214	-0.95573	0.83039
ENSG00000116824	CD2 molecule(CD2)	1	117287007	117321850	58	12	68808	-1.1628	0.87754
ENSG00000116584	Rho/Rac guanine nucleotide exchange factor 2(ARHGEF2)	1	155906630	155986861	119	16	65063	-1.6752	0.95306
ENSG00000158869	Fc fragment of IgE receptor Ig(FCER1G)	1	161175024	161200489	61	17	67709	1.8512	0.032074
ENSG00000162889	mitogen-activated protein kinase-activated protein kinase 2(MAPKAPK2)	1	206848289	206917628	192	27	65039	1.3155	0.094173
ENSG00000115053	nucleolin(NCL)	2	232308242	232358352	166	22	66197	0.025476	0.48984
ENSG00000121807	C-C motif chemokine receptor 2(CCR2)	3	46385225	46412419	86	12	66793	1.1884	0.11735
ENSG00000239732	toll like receptor 9(TLR9)	3	52245096	52283183	54	12	67708	1.0944	0.1369
ENSG00000173366		3	52245097	52275206	41	10	68408	1.2699	0.10206
ENSG00000181722	zinc finger and BTB domain containing 20(ZBTB20)	3	114046941	114876118	1645	107	65898	0.87263	0.19143
ENSG00000114013	CD86 molecule(CD86)	3	121764213	121849983	182	34	67172	0.77017	0.2206
ENSG00000159674	spondin 2(SPON2)	4	1150720	1212750	165	31	64247	1.3128	0.09462
ENSG00000174125	toll like receptor 1(TLR1)	4	38782298	38868438	377	18	61960	-0.14708	0.55846
ENSG00000163737	platelet factor 4(PF4)	4	74836794	74857841	54	7	66235	0.95881	0.16883
ENSG00000137462	toll like receptor 2(TLR2)	4	154612652	154636851	50	13	68139	0.21097	0.41646
ENSG00000164342	toll like receptor 3(TLR3)	4	186980306	187019223	156	28	67377	0.28925	0.3862
ENSG00000016082	ISL LIM homeobox 1(ISL1)	5	50668921	50700564	60	12	66731	0.013205	0.49473
ENSG00000145675	phosphoinositide-3-kinase regulatory subunit 1(PIK3R1)	5	67501548	67607649	290	45	65487	-0.92454	0.8224
ENSG00000170458	CD14 molecule(CD14)	5	140001313	140023286	60	8	65063	-0.57622	0.71777
ENSG00000135077	hepatitis A virus cellular receptor 2(HAVCR2)	5	156502843	156579880	254	19	65990	0.50108	0.30816
ENSG00000113302	interleukin 12B(IL12B)	5	158731791	158767895	72	14	67511	1.5844	0.056556
ENSG00000137275	receptor interacting serine/threonine kinase 1(RIPK1)	6	3054225	3125421	182	33	59132	-0.49768	0.69065
ENSG00000204592	major histocompatibility complex, class I, E(HLA-E)	6	30447244	30471982	85	16	61493	0.72525	0.23415
ENSG00000196591	histone deacetylase 2(HDAC2)	6	114244192	114342472	248	33	68500	0.56976	0.28442
ENSG00000122691	twist family bHLH transcription factor 1(TWIST1)	7	19050614	19167295	361	28	59993	0.83336	0.20232
ENSG00000106100	nucleotide binding oligomerization domain containing 1(NOD1)	7	30454143	30528400	180	25	61438	1.7819	0.037382
ENSG00000106211	heat shock protein family B (small) member 1(HSPB1)	7	75921861	75943612	75	15	62387	-0.0088199	0.50352
ENSG00000135218	CD36 molecule(CD36)	7	79988891	80318593	973	64	67090	0.43665	0.33118
ENSG00000120885	microRNA 6843(MIR6843)	8	27444434	27482548	99	16	69850	0.33521	0.36873
ENSG00000154589	lymphocyte antigen 96(LY96)	8	74893587	74951322	178	20	66914	0.21855	0.4135
ENSG00000104312	receptor interacting serine/threonine kinase 2(RIPK2)	8	90759975	90813291	132	13	66805	1.6234	0.052257
ENSG00000096968	Janus kinase 2(JAK2)	9	4975033	5138183	486	24	62963	0.78676	0.21571
ENSG00000172724	C-C motif chemokine ligand 19(CCL19)	9	34679564	34701274	61	12	61982	2.6129	0.0044884
ENSG00000136869	toll like receptor 4(TLR4)	9	120456610	120489149	84	18	67363	-0.022909	0.50914
ENSG00000187796	caspase recruitment domain family member 9(CARD9)	9	139246355	139278133	132	18	62750	2.2238	0.01308
ENSG00000151651	ADAM metallopeptidase domain 8(ADAM8)	10	135065907	135100372	123	13	60427	-0.77342	0.78036
ENSG00000168040	Fas associated via death domain(FADD)	11	70039269	70063496	70	17	60548	0.75385	0.22547
ENSG00000150455	TIR domain containing adaptor protein(TIRAP)	11	126142960	126178740	104	18	69049	0.75747	0.22438
ENSG00000110944	interleukin 23 subunit alpha(IL23A)	12	56722663	56744193	36	5	60722	-1.0804	0.86002
ENSG00000111537	interferon gamma(IFNG)	12	68538548	68563527	77	10	66238	-0.4593	0.67699
ENSG00000189403	high mobility group box 1(HMGB1)	13	31022884	31201734	416	70	62339	2.1639	0.015234
ENSG00000100968	nuclear factor of activated T-cells 4(NFATC4)	14	24824879	24858810	110	16	66575	-0.48252	0.68528
ENSG00000172575	RAS guanyl releasing protein 1(RASGRP1)	15	38770304	38867776	242	31	66515	2.0246	0.021452
ENSG00000137801	thrombospondin 1(THBS1)	15	39863280	39901667	79	10	69421	2.4084	0.008012
ENSG00000197471	sialophorin(SPN)	16	29664300	29692187	57	11	64187	0.075158	0.47004
ENSG00000103490	PYD and CARD domain containing(PYCARD)	16	31202806	31224771	17	7	61974	1.2128	0.1126
ENSG00000167207	nucleotide binding oligomerization domain containing 2(NOD2)	16	50717514	50776988	113	16	67145	1.25	0.10566
ENSG00000051523	cytochrome b-245 alpha chain(CYBA)	16	88699691	88727560	112	31	62786	0.18948	0.42486
ENSG00000168961	galectin 9(LGALS9)	17	25946824	25986586	116	9	64690	1.6834	0.046147
ENSG00000108691	C-C motif chemokine ligand 2(CCL2)	17	32572304	32594222	53	8	69061	-0.19112	0.57578
ENSG00000006075		17	34405602	34427515	82	8	60041	0.98289	0.16283
ENSG00000172232	azurocidin 1(AZU1)	19	815097	842017	179	30	53124	-0.75857	0.77595
ENSG00000127666	toll like receptor adaptor molecule 1(TICAM1)	19	4805944	4841716	141	20	65235	-0.20443	0.58099
ENSG00000088888	mitochondrial antiviral signaling protein(MAVS)	20	3817487	3859280	123	37	63160	-0.30395	0.61942
ENSG00000129988	lipopolysaccharide binding protein(LBP)	20	36964759	37015665	225	33	64603	-1.1381	0.87245
ENSG00000124198	ADP ribosylation factor guanine nucleotide exchange factor 2(ARFGEF2)	20	47528427	47663230	364	21	65117	3.3147	0.00045871
GO_REGULATION_OF_INTERLEUKIN_1_BETA_PRODUCTION
ENSG00000116285	ERBB receptor feedback inhibitor 1(ERRFI1)	1	8054464	8096368	68	9	28797	2.4302	0.0075457
ENSG00000163874	microRNA 6732(MIR6732)	1	37930153	37959980	67	16	28812	0.71403	0.2376
ENSG00000163565	interferon gamma inducible protein 16(IFI16)	1	158959758	159034945	316	21	28299	0.86089	0.19465
ENSG00000163568	absent in melanoma 2(AIM2)	1	159022274	159126886	206	30	28240	1.1007	0.13552
ENSG00000162711	NLR family pyrin domain containing 3(NLRP3)	1	247569458	247622410	309	55	27875	-0.15756	0.5626
ENSG00000157017	ghrelin and obestatin prepropeptide(GHRL)	3	10317359	10344631	82	15	27387	1.0093	0.15641
ENSG00000121807	C-C motif chemokine receptor 2(CCR2)	3	46385225	46412419	87	12	29085	1.6429	0.0502
ENSG00000114251	Wnt family member 5A(WNT5A)	3	55489743	55533973	120	23	29028	0.28288	0.38863
ENSG00000114861	forkhead box P1(FOXP1)	3	70993844	71643140	1421	133	28711	1.363	0.086449
ENSG00000121853	growth hormone secretagogue receptor(GHSR)	3	172152923	172176246	82	15	29257	0.22747	0.41003
ENSG00000253548	pyrin domain containing 2(PYDC2)	3	191168952	191189245	146	8	27092	1.8136	0.034867
ENSG00000016082	ISL LIM homeobox 1(ISL1)	5	50668921	50700564	60	12	29120	-0.013773	0.50549
ENSG00000181104	coagulation factor II thrombin receptor(F2R)	5	76001868	76041606	98	16	28708	0.55859	0.28822
ENSG00000118503	TNF alpha induced protein 3(TNFAIP3)	6	138178351	138214449	73	12	28817	2.0057	0.022442
ENSG00000106100	nucleotide binding oligomerization domain containing 1(NOD1)	7	30454143	30528400	181	25	27119	0.85832	0.19536
ENSG00000106211	heat shock protein family B (small) member 1(HSPB1)	7	75921861	75943612	76	15	27008	-0.97749	0.83584
ENSG00000104518	gasdermin D(GSDMD)	8	144625377	144655232	146	19	28005	-0.23209	0.59176
ENSG00000096968	Janus kinase 2(JAK2)	9	4975033	5138183	486	24	27265	-0.038308	0.51528
ENSG00000172724	C-C motif chemokine ligand 19(CCL19)	9	34679564	34701274	61	12	27539	0.97531	0.1647
ENSG00000213694	sphingosine-1-phosphate receptor 3(S1PR3)	9	91596362	91629925	92	24	29736	0.82826	0.20376
ENSG00000084207	glutathione S-transferase pi 1(GSTP1)	11	67341066	67364131	90	9	27969	0.36192	0.3587
ENSG00000110218	pannexin 1(PANX1)	11	93852094	93925138	213	25	27914	1.3104	0.095029
ENSG00000137757	caspase 5(CASP5)	11	104854962	104903895	177	19	27942	0.77766	0.21838
ENSG00000137752	caspase 1(CASP1)	11	104886170	104982158	325	19	27341	1.8153	0.034743
ENSG00000118137	apolipoprotein A1(APOA1)	11	116696467	116718666	90	17	29430	3.2469	0.00058337
ENSG00000111537	interferon gamma(IFNG)	12	68538548	68563527	77	10	28868	-0.50337	0.69265
ENSG00000089041	purinergic receptor P2X 7(P2RX7)	12	121560622	121633876	368	30	29417	-1.048	0.85268
ENSG00000189403	high mobility group box 1(HMGB1)	13	31022884	31201734	422	70	26710	0.70861	0.23928
ENSG00000166949	SMAD family member 3(SMAD3)	15	67346101	67497533	440	63	29434	1.1648	0.12206
ENSG00000140464	promyelocytic leukemia(PML)	15	74277014	74350153	187	21	29220	0.37039	0.35555
ENSG00000103313	Mediterranean fever(MEFV)	16	3282028	3316627	100	15	28387	2.0465	0.020356
ENSG00000103490	PYD and CARD domain containing(PYCARD)	16	31202806	31224771	17	7	27023	2.5432	0.0054921
ENSG00000169900	pyrin domain containing 1(PYDC1)	16	31217283	31238680	17	8	27698	2.155	0.015581
ENSG00000167207	nucleotide binding oligomerization domain containing 2(NOD2)	16	50717514	50776988	114	16	28974	0.96975	0.16609
ENSG00000141480	arrestin beta 2(ARRB2)	17	4603784	4634794	115	14	27829	0.62981	0.26441
ENSG00000091592	NLR family pyrin domain containing 1(NLRP1)	17	5392747	5532744	654	29	28577	-0.32762	0.6284
ENSG00000221926	tripartite motif containing 16(TRIM16)	17	15521274	15597625	210	32	23686	-0.032348	0.5129
ENSG00000168961	galectin 9(LGALS9)	17	25946824	25986586	117	9	28268	2.1848	0.014452
ENSG00000006075		17	34405602	34427515	91	10	25085	0.57856	0.28144
ENSG00000126353	C-C motif chemokine receptor 7(CCR7)	17	38700021	38731724	65	18	26268	1.1252	0.13025
ENSG00000176170	sphingosine kinase 1(SPHK1)	17	74362665	74393941	97	20	29204	-0.38122	0.64848
ENSG00000172232	azurocidin 1(AZU1)	19	815097	842017	179	30	23294	-0.96515	0.83277
ENSG00000102575	acid phosphatase 5, tartrate resistant(ACP5)	19	11675475	11699823	80	15	28993	-1.8283	0.96625
ENSG00000105483	caspase recruitment domain family member 8(CARD8)	19	48674027	48769203	455	41	27946	0.7363	0.23077
ENSG00000142405	NLR family pyrin domain containing 12(NLRP12)	19	54286857	54337648	289	40	25836	-0.35069	0.63709
ENSG00000022556	NLR family pyrin domain containing 2(NLRP2)	19	55454498	55522510	378	37	26178	0.26745	0.39456
ENSG00000142166	interferon alpha and beta receptor subunit 1(IFNAR1)	21	34686734	34742168	190	24	26245	0.37627	0.35336
GO_mf:go_thioesterase_binding
ENSG00000070831	cell division cycle 42(CDC42)	1	22379120	22419437	196	31	9753	1.4173	0.078199
ENSG00000082512	TNF receptor associated factor 5(TRAF5)	1	211499957	211548288	181	42	10469	0.98822	0.16152
ENSG00000143933	calmodulin 2(CALM2)	2	47387221	47403740	65	22	11044	0.86358	0.19391
ENSG00000136238	ras-related C3 botulinum toxin substrate 1 (rho family, small GTP binding protein Rac1)(RAC1)	7	6414154	6443608	208	44	10840	0.66607	0.25268
ENSG00000056558	TNF receptor associated factor 1(TRAF1)	9	123664671	123691451	137	24	11146	1.6039	0.054363
ENSG00000127191	TNF receptor associated factor 2(TRAF2)	9	139776364	139821059	211	26	10782	-0.22808	0.59021
ENSG00000150594	adrenoceptor alpha 2A(ADRA2A)	10	112836790	112840658	10	5	11274	0.3523	0.36231
ENSG00000175104	TNF receptor associated factor 6(TRAF6)	11	36508577	36531822	87	27	11008	3.3286	0.00043647
ENSG00000165527	ADP ribosylation factor 6(ARF6)	14	50359810	50361490	3	2	11002	0.9316	0.17577
ENSG00000198668	calmodulin 1(CALM1)	14	90862846	90874605	54	22	10681	1.5096	0.065577
ENSG00000131323	TNF receptor associated factor 3(TRAF3)	14	103243813	103377837	517	58	10931	1.067	0.14298
ENSG00000076604	TNF receptor associated factor 4(TRAF4)	17	27071002	27077974	13	7	10491	1.0814	0.13975
ENSG00000160014	calmodulin 3(CALM3)	19	47104331	47114050	27	13	11193	1.5735	0.057806
Curated_gene_sets:abbud_lif_signaling_2_up
ENSG00000060718	collagen type XI alpha 1 chain(COL11A1)	1	103342023	103574052	1606	77	11061	-0.28251	0.61122
ENSG00000143153	glutathione peroxidase 2(GPX2)	1	169074935	169101960	177	46	10884	-0.71315	0.76212
ENSG00000156475	protein phosphatase 2 regulatory subunit Bbeta(PPP2R2B)	5	145967936	146464347	2291	191	10708	1.1457	0.12597
ENSG00000092820	ezrin(EZR)	6	159186773	159240444	301	33	10883	1.3002	0.09677
ENSG00000077782	fibroblast growth factor receptor 1(FGFR1)	8	38268656	38326352	167	47	10734	1.1911	0.1168
ENSG00000154188	angiopoietin 1(ANGPT1)	8	108261721	108510283	1306	125	10792	2.5203	0.0058627
ENSG00000067057	phosphofructokinase, platelet(PFKP)	10	3108525	3179904	943	142	10555	2.2437	0.012426
ENSG00000099250	neuropilin 1(NRP1)	10	33466420	33625190	844	101	10661	-0.94088	0.82662
ENSG00000151490	protein tyrosine phosphatase, receptor type O(PTPRO)	12	15475331	15750333	1315	106	10857	0.74194	0.22906
ENSG00000011465	decorin(DCN)	12	91539025	91576900	161	22	11083	-0.45395	0.67507
ENSG00000176153	ATPase Na+/K+ transporting subunit beta 1(ATP1B1)	14	65405870	65409531	12	5	10582	2.6554	0.0039607
ENSG00000211448	deiodinase, iodothyronine type II(DIO2)	14	80663873	80854100	667	77	10531	0.12459	0.45042
ENSG00000205502	C2 calcium dependent domain containing 4B(C2CD4B)	15	62455734	62457482	8	5	9447	2.2277	0.012951
ENSG00000171223	JunB proto-oncogene, AP-1 transcription factor subunit(JUNB)	19	12902310	12904124	2	1	11321	3.7037	0.00010623
SE standard error, PBON Bonferroni-adjusted p-value, CHR chromosome, NSNPs number of SNPs, Nparam number of parameters, z z-statistics, P p-value
