# Supplementary material for: International meta-analysis of PTSD genome-wide association studies identifies sex- and ancestry-specific genetic risk loci
Source: Nat Commun. 2019 Oct 8;10:4558. doi: 10.1038/s41467-019-12576-w (PMC6783435; doi:10.1038/s41467-019-12576-w)
Supplement: Supplementary file 4 — Dataset 3 [file 41467_2019_12576_MOESM4_ESM.xlsx]

## Sheet: Supplementary_data_3
Supplementary Data 3 Genetic correlations of PTSD with several traits and disorders for data publicly available on LD Hub
Trait1	Trait2	PMID	Category	Ethnicity	rg	SE	z	P	h2_obs	h2_obs_se	h2_int	h2_int_se	gcov_int	gcov_int_se	Note
PTSD	Depressive symptoms	27089181	psychiatric	European	0.7992	0.105	7.6127	2.6841e-14	0.0475	0.0037	1.0001	0.0072	0.0325	0.0051
PTSD	Neuroticism	27089181	personality	European	0.5909	0.0809	7.3073	2.7253e-13	0.0894	0.0074	0.9901	0.0116	0.0298	0.0048
PTSD	Subjective well being	27089181	psychiatric	European	-0.6842	0.0952	-7.1864	6.6503e-13	0.0252	0.002	1.0007	0.0071	-0.0019	0.0047
PTSD	Age of first birth	27798627	reproductive	European	-0.4778	0.0707	-6.7619	1.3619e-11	0.0628	0.0035	0.9521	0.0078	-0.0096	0.005
PTSD	PGC cross-disorder analysis	23453885	psychiatric	European	0.5516	0.0826	6.6795	2.3971e-11	0.1733	0.0131	1.0127	0.0112	-0.0024	0.0066
PTSD	Schizophrenia	25056061	psychiatric	Mixed	0.3354	0.055	6.0989	1.0678e-09	0.4596	0.019	1.0518	0.0131	0.0223	0.0068	Caution: using these data may yield less robust results due to minor departure of the LD structure
PTSD	Insomnia	28604731	sleeping	European	0.4828	0.09	5.3639	8.1424e-08	0.0479	0.0048	1.0025	0.0071	0.0161	0.0045
PTSD	Waist-to-hip ratio	25673412	anthropometric	European	0.2557	0.0503	5.0827	3.7202e-07	0.1129	0.0071	0.9209	0.0091	0.0057	0.0049
PTSD	Neuroticism	24828478	personality	European	0.6586	0.1403	4.6931	2.6911e-06	0.0148	0.0033	1.0081	0.0063	0.0024	0.0044
PTSD	Parents age at death	27015805	aging	European	-0.6997	0.1497	-4.6741	2.9529e-06	0.0289	0.0071	1.0158	0.0064	0.0058	0.0044
PTSD	Waist circumference	25673412	anthropometric	European	0.2371	0.0509	4.6616	3.1376e-06	0.121	0.005	0.8457	0.0075	0.007	0.0049
PTSD	Years of schooling 2016	27225129	education	European	-0.2494	0.0537	-4.6456	3.3912e-06	0.1271	0.0044	0.9266	0.01	-0.0101	0.0055
PTSD	Major depressive disorder	22472876	psychiatric	European	0.624	0.1362	4.5811	4.6247e-06	0.17	0.0264	1.0053	0.006	0.0083	0.0044
PTSD	Insomnia	27992416	sleeping	European	0.359	0.0831	4.3205	1.5566e-05	0.1334	0.012	1.0025	0.008	0.0166	0.0047
PTSD	College completion	23722424	education	European	-0.3538	0.0822	-4.3067	1.6573e-05	0.0793	0.0057	1.0212	0.0085	-0.0017	0.0056
PTSD	Ever vs never smoked	20418890	smoking_behaviour	European	0.3659	0.0893	4.0977	4.1736e-05	0.0753	0.0065	0.9967	0.006	0.0003	0.0041
PTSD	Years of schooling (proxy cognitive performance)	25201988	education	European	-0.327	0.0799	-4.0911	4.2929e-05	0.1068	0.0073	1.0269	0.009	-0.0029	0.0062
PTSD	Years of schooling 2013	23722424	education	European	-0.3285	0.0809	-4.0621	4.863e-05	0.0842	0.0064	1.0191	0.009	0.0016	0.0059
PTSD	Number of children ever born	27798627	reproductive	European	0.2939	0.0731	4.0195	5.8329e-05	0.0258	0.0018	0.9693	0.0073	-0.0031	0.0047
PTSD	Coronary artery disease	26343387	cardiometabolic	Mixed	0.2521	0.0635	3.9671	7.2748e-05	0.0796	0.0059	1.0438	0.0096	0.0069	0.0049	Caution: using these data may yield less robust results due to minor departure of the LD structure
PTSD	Asthma	17611496	autoimmune	European	0.4936	0.1338	3.6882	0.0002	0.1153	0.0272	1.0117	0.0081	-0.0018	0.0051
PTSD	Fathers age at death	27015805	aging	European	-0.4609	0.1272	-3.6242	0.0003	0.0402	0.0066	1.0173	0.0068	-0.0005	0.0043
PTSD	Body mass index	20935630	anthropometric	European	0.2033	0.0563	3.6143	0.0003	0.1898	0.0098	1.01	0.0107	0.0095	0.0052
PTSD	Lung cancer	27488534	cancer	European	0.3769	0.1046	3.6036	0.0003	0.3152	0.0669	1.0145	0.0073	-0.0016	0.0048
PTSD	Body fat	26833246	anthropometric	Mixed	0.2716	0.0785	3.4608	0.0005	0.1069	0.0081	0.9045	0.0062	-0.0009	0.0048	Caution: using these data may yield less robust results due to minor departure of the LD structure
PTSD	Mothers age at death	27015805	aging	European	-0.537	0.1569	-3.423	0.0006	0.036	0.0076	1.0126	0.0069	0.0044	0.0046
PTSD	Forced Vital capacity(FVC)	28166213	lung_function	European	-0.2207	0.0651	-3.3901	0.0007	0.261	0.0165	0.9759	0.0071	0.0078	0.0049
PTSD	Age at Menopause	26414677	reproductive	European	-0.215	0.0723	-2.9721	0.003	0.1362	0.0159	0.9892	0.014	0.006	0.0047
PTSD	Attention deficit hyperactivity disorder	20732625	psychiatric	European	0.6003	0.2056	2.9205	0.0035	0.2566	0.0895	1.0048	0.0061	-0.0144	0.0048	Caution: using this data may yield results outside bounds due to relative low Z score of the SNP heritability of the trait
PTSD	Obesity class 1	23563607	anthropometric	European	0.1815	0.0621	2.9242	0.0035	0.2173	0.0113	1.0179	0.0113	0.0212	0.0062
PTSD	HbA1C	20858683	glycemic	European	0.308	0.1078	2.8582	0.0043	0.0658	0.0116	0.9988	0.0071	-0.0076	0.0047
PTSD	Attention deficit hyperactivity disorder (GC)	27663945	psychiatric	European	0.6126	0.2192	2.7949	0.0052	0.0736	0.0295	0.9925	0.0074	0.0007	0.005	Caution: using this data may yield results outside bounds due to relative low Z score of the SNP heritability of the trait
PTSD	Attention deficit hyperactivity disorder (No GC)	27663945	psychiatric	European	0.6136	0.2203	2.7847	0.0054	0.0746	0.0301	1.0072	0.0076	0.0008	0.0051	Caution: using this data may yield results outside bounds due to relative low Z score of the SNP heritability of the trait
PTSD	Intelligence	28530673	cognitive	European	-0.1738	0.0626	-2.777	0.0055	0.1894	0.0104	1.0086	0.0082	-0.0092	0.0046
PTSD	Former vs Current smoker	20418890	smoking_behaviour	European	-0.3075	0.1124	-2.7368	0.0062	0.063	0.0101	1.0005	0.0063	0.0022	0.0038
PTSD	Ferritin	25352340	metal	European	-0.3948	0.1454	-2.7163	0.0066	0.0913	0.0271	1.0278	0.0093	0.019	0.0058
PTSD	Cigarettes smoked per day	20418890	smoking_behaviour	European	0.3143	0.116	2.7102	0.0067	0.0598	0.0151	1.0047	0.0062	0.0013	0.0043
PTSD	Crohns disease	26192919	autoimmune	European	0.1992	0.0756	2.6331	0.0085	0.5047	0.0576	1.0217	0.0116	0.001	0.0047
PTSD	Lung cancer (all)	24880342	cancer	European	0.286	0.1114	2.567	0.0103	0.1279	0.0294	1.0078	0.0083	0.0041	0.005
PTSD	Hip circumference	25673412	anthropometric	European	0.1467	0.0582	2.522	0.0117	0.1273	0.0057	0.8609	0.008	0.0064	0.005
PTSD	Fasting insulin main effect	22581228	glycemic	European	0.2732	0.1089	2.5095	0.0121	0.0694	0.01	1.016	0.0068	-0.0018	0.0048
PTSD	Bipolar disorder	21926972	psychiatric	European	0.1753	0.0718	2.4411	0.0146	0.4339	0.0371	1.0224	0.0072	0.0048	0.0044
PTSD	Forced expiratory volume in 1 second (FEV1)	28166213	lung_function	European	-0.1463	0.0622	-2.3509	0.0187	0.2662	0.0176	0.9697	0.0069	0.0066	0.0048
PTSD	Lumbar Spine bone mineral density	26367794	bone	Mixed	-0.2016	0.0876	-2.3008	0.0214	0.1328	0.0151	0.9764	0.0078	0.0099	0.0048	Caution: using these data may yield less robust results due to minor departure of the LD structure
PTSD	Overweight	23563607	anthropometric	European	0.14	0.0617	2.2688	0.0233	0.1096	0.0065	1.0242	0.0095	0.0136	0.0059
PTSD	Birth weight	27680694	anthropometric	European	-0.1268	0.0576	-2.2022	0.0277	0.1025	0.0068	1.0416	0.0097	0.0036	0.0046
PTSD	Extreme height	23563607	anthropometric	European	-0.1379	0.0645	-2.1385	0.0325	1.2279	0.1075	1.0371	0.0177	0.0031	0.0075
PTSD	Inflammatory Bowel Disease (Euro)	26192919	autoimmune	European	0.1508	0.071	2.1228	0.0338	0.3354	0.0339	1.0526	0.0103	0.0011	0.0047
PTSD	Alzheimers disease	24162737	neurological	European	-0.3469	0.1661	-2.0885	0.0368	0.0444	0.0209	1.0664	0.0294	0.0271	0.0048
PTSD	Sleep duration	27494321	sleeping	European	-0.1627	0.0791	-2.0577	0.0396	0.056	0.0051	1.0184	0.0072	-0.0045	0.0042
PTSD	HDL cholesterol	20686565	lipids	European	-0.1398	0.0686	-2.0373	0.0416	0.127	0.023	1.0589	0.0496	-0.0035	0.0053
PTSD	Femoral Neck bone mineral density	26367794	bone	Mixed	-0.1684	0.0858	-1.9623	0.0497	0.1255	0.0148	0.9758	0.0082	0.0025	0.0047	Caution: using these data may yield less robust results due to minor departure of the LD structure
PTSD	Mean Caudate	25607358	brain_volume	European	0.2104	0.1087	1.935	0.053	0.2521	0.0398	0.9681	0.0062	-0.0037	0.0048
PTSD	Fasting glucose main effect	22581228	glycemic	European	0.1687	0.0898	1.8773	0.0605	0.0985	0.0189	0.9983	0.0095	-0.004	0.0046
PTSD	Lung adenocarcinoma	27488534	cancer	European	0.2891	0.1549	1.8668	0.0619	0.0337	0.0113	1.0174	0.0066	0.002	0.0041	Caution: using this data may yield results outside bounds due to relative low Z score of the SNP heritability of the trait
PTSD	Multiple sclerosis	21833088	autoimmune	European	0.3849	0.2072	1.8575	0.0632	0.0569	0.028	1.0589	0.0089	-0.0029	0.0061	Caution: using this data may yield results outside bounds due to relative low Z score of the SNP heritability of the trait
PTSD	Obesity class 2	23563607	anthropometric	European	0.1295	0.0708	1.8291	0.0674	0.1847	0.0122	1.0017	0.0097	0.0225	0.0065
PTSD	Extreme bmi	23563607	anthropometric	European	0.1446	0.0821	1.7622	0.078	0.6913	0.0544	1.0301	0.0113	0.0106	0.007
PTSD	Transferrin	25352340	metal	European	0.1963	0.1125	1.7443	0.0811	0.1627	0.0768	1.062	0.024	-0.008	0.0062	Caution: using this data may yield results outside bounds due to relative low Z score of the SNP heritability of the trait
PTSD	Leptin_not_adjBMI	26833098	hormone	European	0.2001	0.1159	1.7264	0.0843	0.0995	0.0159	0.994	0.0065	0.0013	0.0047
PTSD	Childhood obesity	22484627	anthropometric	European	0.1499	0.0878	1.7061	0.088	0.413	0.0457	0.9263	0.0075	0.0047	0.0049
PTSD	Systemic lupus erythematosus	26502338	autoimmune	European	-0.1957	0.1151	-1.7002	0.0891	0.3882	0.0672	1.106	0.0099	0.0194	0.005
PTSD	Age at Menarche	25231870	reproductive	European	-0.0814	0.049	-1.6618	0.0966	0.2018	0.0099	0.9541	0.0114	-0.0103	0.0049
PTSD	Serumurate overweight	25811787	uaric_acid	European	-0.1701	0.1032	-1.6486	0.0992	0.5154	0.2237	0.971	0.0199	0.0026	0.0043	Caution: using this data may yield results outside bounds due to relative low Z score of the SNP heritability of the trait
PTSD	Neo-openness to experience	21173776	personality	European	0.2452	0.1497	1.6387	0.1013	0.1058	0.0264	0.9917	0.0066	0.0009	0.0052
PTSD	Parkinsons disease	19915575	neurological	European	0.1455	0.089	1.6344	0.1022	0.412	0.1193	1.1237	0.009	-0.0093	0.004
PTSD	Glycoprotein acetyls; mainly a1-acid glycoprotein	27005778	metabolites	European	0.2312	0.1416	1.6321	0.1026	0.1013	0.029	0.9849	0.0062	0.0004	0.0047
PTSD	Chronic Kidney Disease	26831199	kidney	Mixed	-0.2619	0.1614	-1.6231	0.1046	0.018	0.006	1.0173	0.0092	0.0253	0.0051	Caution: using these data may yield less robust results due to minor departure of the LD structure
PTSD	Excessive daytime sleepiness	27992416	sleeping	European	0.1433	0.0887	1.6156	0.1062	0.0543	0.0052	1.0023	0.0069	0.0079	0.0045
PTSD	Lumbar spine bone mineral density	22504420	bone	Mixed	-0.1159	0.0722	-1.6061	0.1083	0.2707	0.0245	1.0129	0.0087	0.0056	0.0047	Caution: using these data may yield less robust results due to minor departure of the LD structure
PTSD	Eczema	26482879	autoimmune	Mixed	-0.2167	0.1359	-1.594	0.1109	0.0685	0.0156	1.0235	0.0074	0.0287	0.0044	Caution: using these data may yield less robust results due to minor departure of the LD structure
PTSD	Concentration of large VLDL particles	27005778	metabolites	European	0.2153	0.1369	1.5731	0.1157	0.1308	0.0343	0.9743	0.007	-0.0042	0.0047
PTSD	Concentration of medium HDL particles	27005778	metabolites	European	0.3032	0.1945	1.5589	0.119	0.0637	0.0261	0.995	0.0076	-0.006	0.0044	Caution: using this data may yield results outside bounds due to relative low Z score of the SNP heritability of the trait
PTSD	Phospholipids in large HDL	27005778	metabolites	European	0.2038	0.1315	1.5504	0.121	0.1256	0.0296	0.9991	0.0139	-0.0094	0.0042
PTSD	Total lipids in medium HDL	27005778	metabolites	European	0.2979	0.1943	1.533	0.1253	0.0604	0.0263	0.9964	0.0079	-0.0059	0.0044	Caution: using this data may yield results outside bounds due to relative low Z score of the SNP heritability of the trait
PTSD	Childhood IQ	23358156	education	European	-0.1787	0.1191	-1.5006	0.1335	0.2741	0.0461	1.0019	0.0092	-0.0061	0.0059
PTSD	Concentration of chylomicrons and largest VLDL particles	27005778	metabolites	European	0.1826	0.1229	1.4861	0.1373	0.1146	0.0258	0.9888	0.0064	-0.0012	0.0042
PTSD	Concentration of very large VLDL particles	27005778	metabolites	European	0.1944	0.1317	1.4757	0.14	0.1239	0.0294	0.9839	0.0069	-0.0027	0.0044
PTSD	Cholesterol esters in medium HDL	27005778	metabolites	European	0.2746	0.1861	1.4756	0.1401	0.0561	0.0283	0.9999	0.0088	-0.0057	0.0042	Caution: using this data may yield results outside bounds due to relative low Z score of the SNP heritability of the trait
PTSD	Mean platelet volume	22139419	haemotological	European	0.1332	0.0909	1.4653	0.1428	0.3208	0.052	0.9811	0.011	-0.0056	0.0052
PTSD	Triglycerides	20686565	lipids	European	0.0977	0.0678	1.4411	0.1495	0.1681	0.0288	0.968	0.0162	0.0042	0.0054
PTSD	Concentration of large HDL particles	27005778	metabolites	European	0.1819	0.1284	1.4165	0.1566	0.1312	0.0298	1.0002	0.015	-0.0092	0.0041
PTSD	Forced expiratory volume in 1 second (FEV1)	21946350	lung_function	European	-0.1589	0.1126	-1.4111	0.1582	0.1729	0.0228	0.8802	0.012	0.0089	0.0085
PTSD	Total lipids in large HDL	27005778	metabolites	European	0.1783	0.1283	1.3901	0.1645	0.1293	0.03	1.0013	0.0147	-0.009	0.0041
PTSD	Free cholesterol in medium HDL	27005778	metabolites	European	0.2291	0.1651	1.3876	0.1653	0.0663	0.0238	0.9979	0.0082	-0.0061	0.0043
PTSD	HOMA-IR	20081858	glycemic	European	0.1657	0.1198	1.3833	0.1666	0.0679	0.0129	1.0035	0.0066	0.0079	0.0051
PTSD	Phospholipids in medium HDL	27005778	metabolites	European	0.238	0.1741	1.3669	0.1717	0.066	0.0237	0.9954	0.0078	-0.0056	0.0045
PTSD	Infant head circumference	22504419	anthropometric	European	0.1787	0.1321	1.3529	0.1761	0.232	0.0473	0.9902	0.007	-0.0203	0.005
PTSD	Apolipoprotein A-I	27005778	metabolites	European	0.2249	0.1679	1.3395	0.1804	0.0733	0.0305	1.0051	0.0116	-0.0059	0.0041
PTSD	Difference in height between adolescence and adulthood; age 14	23449627	anthropometric	European	0.1685	0.1288	1.3087	0.1906	0.4546	0.1116	0.9811	0.0068	-0.0085	0.005
PTSD	Cholesterol esters in large HDL	27005778	metabolites	European	0.1589	0.1301	1.2211	0.2221	0.1227	0.03	1.0011	0.0139	-0.0085	0.004
PTSD	Omega-9 and saturated fatty acids	27005778	metabolites	European	0.253	0.208	1.2165	0.2238	0.0863	0.0435	0.9962	0.0079	-0.0047	0.0044	Caution: using this data may yield results outside bounds due to relative low Z score of the SNP heritability of the trait
PTSD	Total cholesterol in medium HDL	27005778	metabolites	European	0.2096	0.176	1.1911	0.2336	0.0547	0.0251	0.9989	0.0089	-0.005	0.0042	Caution: using this data may yield results outside bounds due to relative low Z score of the SNP heritability of the trait
PTSD	Mean diameter for HDL particles	27005778	metabolites	European	0.1603	0.1348	1.1893	0.2343	0.1183	0.0289	1.009	0.0187	-0.009	0.0041
PTSD	Primary sclerosing cholangitis	27992413	autoimmune	Mixed	-0.1255	0.1055	-1.1889	0.2345	0.3929	0.1561	0.9943	0.0155	-0.0012	0.0056	Caution: using this data may yield results outside bounds due to relative low Z score of the SNP heritability of the trait
PTSD	Age of smoking initiation	20418890	smoking_behaviour	European	-0.186	0.1582	-1.1758	0.2397	0.0616	0.0185	0.9992	0.0061	-0.0048	0.004
PTSD	Acetate	27005778	metabolites	European	-0.1899	0.1659	-1.1447	0.2523	0.0548	0.0193	1.0017	0.0068	0.0015	0.0042	Caution: using this data may yield results outside bounds due to relative low Z score of the SNP heritability of the trait
PTSD	Extreme waist-to-hip ratio	23563607	anthropometric	European	0.1349	0.1199	1.1255	0.2604	0.3632	0.0597	0.9766	0.0089	0.0035	0.0062
PTSD	Triglycerides in very large HDL	27005778	metabolites	European	0.1793	0.1594	1.1251	0.2605	0.0819	0.0256	1.0159	0.0273	-0.0076	0.0043	Caution: using this data may yield results outside bounds due to relative low Z score of the SNP heritability of the trait
PTSD	Sitting height ratio	25865494	anthropometric	European	-0.1128	0.1005	-1.123	0.2614	0.223	0.0284	0.9795	0.0077	0.001	0.0054
PTSD	Phospholipids in large VLDL	27005778	metabolites	European	0.1431	0.1281	1.1171	0.264	0.1158	0.0311	0.9898	0.0068	0.0004	0.0045
PTSD	Anorexia Nervosa	24514567	psychiatric	European	0.0639	0.0584	1.0945	0.2737	0.5583	0.0319	0.8977	0.0073	0.001	0.0046
PTSD	Glutamine	27005778	metabolites	European	-0.168	0.1545	-1.0874	0.2769	0.0628	0.0208	1.0184	0.0075	-0.0086	0.0043
PTSD	Height_2010	20881960	anthropometric	European	-0.0529	0.0495	-1.0698	0.2847	0.2855	0.0162	1.0183	0.0183	-0.0159	0.0055
PTSD	Serum total cholesterol	27005778	metabolites	European	0.191	0.1863	1.025	0.3054	0.0626	0.0368	1.0229	0.0153	-0.0019	0.0043	Caution: using this data may yield results outside bounds due to relative low Z score of the SNP heritability of the trait
PTSD	Mean Putamen	25607358	brain_volume	European	0.1059	0.1033	1.025	0.3054	0.2997	0.0451	0.9498	0.0071	-0.0019	0.0048
PTSD	Child birth length	25281659	anthropometric	European	-0.0957	0.0951	-1.0062	0.3143	0.1709	0.0231	0.9921	0.0072	-0.0089	0.0051
PTSD	Heart rate	23583979	haemotological	Mixed	0.0777	0.0778	0.9994	0.3176	0.0849	0.0091	1.0117	0.0086	0.0024	0.0048	Caution: using these data may yield less robust results due to minor departure of the LD structure
PTSD	Total cholesterol in HDL	27005778	metabolites	European	0.1403	0.1413	0.9933	0.3205	0.0925	0.028	1.0071	0.0124	-0.0063	0.004
PTSD	Cholesterol esters in large VLDL	27005778	metabolites	European	0.1172	0.1197	0.9789	0.3276	0.1624	0.0337	0.9784	0.0071	-0.0022	0.0046
PTSD	Serum total triglycerides	27005778	metabolites	European	0.1253	0.1284	0.9757	0.3292	0.1244	0.0353	0.9924	0.0075	0.001	0.0045
PTSD	Creatinine	27005778	metabolites	European	-0.1223	0.1256	-0.9736	0.3303	0.1165	0.0239	1.0114	0.0068	0.0026	0.0045
PTSD	Total lipids in large VLDL	27005778	metabolites	European	0.1237	0.1302	0.9495	0.3423	0.1389	0.0301	0.9854	0.0067	-0.001	0.0047
PTSD	Neo-conscientiousness	21173776	personality	European	-0.1753	0.1846	-0.9494	0.3424	0.0729	0.0295	1	0.0069	-0.0065	0.0051	Caution: using this data may yield results outside bounds due to relative low Z score of the SNP heritability of the trait
PTSD	Phospholipids in very large VLDL	27005778	metabolites	European	0.1284	0.137	0.9375	0.3485	0.1054	0.0288	0.9862	0.007	-0.0014	0.0043
PTSD	Phospholipids in very large HDL	27005778	metabolites	European	0.1431	0.1532	0.9345	0.3501	0.0905	0.0293	1.0083	0.0166	-0.0072	0.0041
PTSD	Phenylalanine	27005778	metabolites	European	0.1664	0.1781	0.9343	0.3502	0.0552	0.022	1.004	0.0068	0.0048	0.0044	Caution: using this data may yield results outside bounds due to relative low Z score of the SNP heritability of the trait
PTSD	Height; Females at age 10 and males at age 12	23449627	anthropometric	European	-0.0847	0.0937	-0.9043	0.3658	0.4323	0.0478	0.9523	0.0079	0.0077	0.0052
PTSD	Triglycerides in chylomicrons and largest VLDL particles	27005778	metabolites	European	0.1284	0.1427	0.8996	0.3683	0.0897	0.028	0.9912	0.0068	0.0018	0.0043
PTSD	Total lipids in small HDL	27005778	metabolites	European	0.1764	0.1961	0.8995	0.3684	0.0527	0.0261	1.0032	0.0076	0.0039	0.0045	Caution: using this data may yield results outside bounds due to relative low Z score of the SNP heritability of the trait
PTSD	Apolipoprotein B	27005778	metabolites	European	0.1488	0.1661	0.8959	0.3703	0.0816	0.0398	1.0091	0.0147	-0.0014	0.0046
PTSD	Squamous cell lung cancer	27488534	cancer	European	0.1366	0.1548	0.8824	0.3776	0.039	0.0121	1.0101	0.0061	0.0081	0.0048
PTSD	Total lipids in very large HDL	27005778	metabolites	European	0.1663	0.1892	0.8791	0.3794	0.0592	0.0274	1.0165	0.0147	-0.0047	0.0043	Caution: using this data may yield results outside bounds due to relative low Z score of the SNP heritability of the trait
PTSD	Primary biliary cirrhosis	26394269	autoimmune	European	0.0767	0.0882	0.8693	0.3847	0.3761	0.0635	1.0038	0.0098	0.0098	0.0053
PTSD	Glucose	27005778	metabolites	European	0.1127	0.1298	0.868	0.3854	0.0887	0.0214	0.9947	0.0063	0.0011	0.0043
PTSD	Platelet count	22139419	haemotological	European	0.0676	0.0782	0.8643	0.3874	0.1208	0.0116	0.9842	0.0081	0.0015	0.0045
PTSD	Triglycerides in large VLDL	27005778	metabolites	European	0.1141	0.1333	0.856	0.392	0.1122	0.0293	0.9886	0.0067	0.0008	0.0047
PTSD	Mono-unsaturated fatty acids	27005778	metabolites	European	0.152	0.178	0.854	0.3931	0.1053	0.0421	0.9881	0.0078	-0.0015	0.0044	Caution: using this data may yield results outside bounds due to relative low Z score of the SNP heritability of the trait
PTSD	Obesity class 3	23563607	anthropometric	European	0.0802	0.0941	0.8522	0.3941	0.1221	0.0136	0.9797	0.0091	0.0151	0.0063
PTSD	Serum creatinine	26831199	kidney	Mixed	0.0535	0.0629	0.8504	0.3951	0.1076	0.0094	0.9759	0.0132	0.0037	0.0055	Caution: using these data may yield less robust results due to minor departure of the LD structure
PTSD	Free cholesterol to esterified cholesterol ratio	27005778	metabolites	European	0.233	0.2753	0.8465	0.3973	0.0588	0.0497	1.0131	0.0125	-0.0031	0.0045	Caution: using this data may yield results outside bounds due to relative low Z score of the SNP heritability of the trait
PTSD	Phospholipids in chylomicrons and largest VLDL particles	27005778	metabolites	European	0.114	0.1351	0.8437	0.3989	0.096	0.0276	0.9856	0.0068	-0.0023	0.0042
PTSD	Mean Accumbens	25607358	brain_volume	European	0.1622	0.1933	0.8392	0.4013	0.0908	0.0365	0.9793	0.0064	-0.0029	0.0048	Caution: using this data may yield results outside bounds due to relative low Z score of the SNP heritability of the trait
PTSD	Concentration of very large HDL particles	27005778	metabolites	European	0.1474	0.178	0.8283	0.4075	0.0651	0.0265	1.002	0.0148	-0.0041	0.0043	Caution: using this data may yield results outside bounds due to relative low Z score of the SNP heritability of the trait
PTSD	Description of average fatty acid chain length; not actual carbon number	27005778	metabolites	European	-0.1537	0.1905	-0.8065	0.42	0.0971	0.0341	0.9842	0.0064	0.0023	0.0048
PTSD	Free cholesterol in medium VLDL	27005778	metabolites	European	0.1061	0.1352	0.7852	0.4323	0.1104	0.0328	0.996	0.0071	0.0002	0.0045
PTSD	Concentration of small LDL particles	27005778	metabolites	European	0.1304	0.1683	0.775	0.4383	0.0928	0.0436	1.0076	0.0159	-2.4647e-05	0.0046
PTSD	Phospholipids in medium VLDL	27005778	metabolites	European	0.1007	0.1329	0.758	0.4485	0.1099	0.0329	0.9971	0.0071	0.0012	0.0045
PTSD	Phospholipids in IDL	27005778	metabolites	European	0.1298	0.1739	0.7467	0.4553	0.0599	0.0412	1.0214	0.0192	-0.0028	0.0043
PTSD	Total lipids in small LDL	27005778	metabolites	European	0.1305	0.1755	0.7435	0.4572	0.0856	0.0456	1.0085	0.0177	2.5163e-05	0.0046
PTSD	Mean diameter for LDL particles	27005778	metabolites	European	-0.1564	0.2112	-0.7404	0.459	0.0465	0.0268	1.0008	0.0123	-0.0075	0.0049	Caution: using this data may yield results outside bounds due to relative low Z score of the SNP heritability of the trait
PTSD	Citrate	27005778	metabolites	European	-0.1101	0.1499	-0.7348	0.4624	0.0702	0.0206	1.0121	0.0073	-0.0072	0.0042
PTSD	Total cholesterol in large HDL	27005778	metabolites	European	0.0954	0.1344	0.7098	0.4778	0.1037	0.0277	1.0072	0.0141	-0.0072	0.004
PTSD	Cholesterol esters in medium LDL	27005778	metabolites	European	0.1269	0.1795	0.7071	0.4795	0.0798	0.0494	1.0103	0.0208	-0.0012	0.0045
PTSD	Concentration of medium VLDL particles	27005778	metabolites	European	0.0849	0.1211	0.701	0.4833	0.1477	0.0345	0.9811	0.0069	0.0006	0.0045
PTSD	Free cholesterol in large HDL	27005778	metabolites	European	0.0946	0.1354	0.6983	0.485	0.1045	0.028	1.0091	0.0139	-0.0081	0.0042
PTSD	Femoral neck bone mineral density	22504420	bone	Mixed	-0.049	0.0708	-0.6917	0.4891	0.3048	0.0257	0.9797	0.0086	-0.0004	0.0049	Caution: using these data may yield less robust results due to minor departure of the LD structure
PTSD	Lung cancer (squamous cell)	24880342	cancer	European	0.1191	0.1729	0.6891	0.4908	0.05	0.019	1.0066	0.0067	0.0087	0.0048	Caution: using this data may yield results outside bounds due to relative low Z score of the SNP heritability of the trait
PTSD	Average number of double bonds in a fatty acid chain	27005778	metabolites	European	0.1048	0.1541	0.6802	0.4964	0.1715	0.0562	1.002	0.0074	0.0004	0.0048
PTSD	Total lipids in very large VLDL	27005778	metabolites	European	0.0861	0.1277	0.6738	0.5004	0.1352	0.0302	0.9792	0.0071	-0.0026	0.0045
PTSD	Free cholesterol in IDL	27005778	metabolites	European	0.106	0.1577	0.6723	0.5014	0.07	0.0409	1.0204	0.0198	-0.0045	0.0044
PTSD	Isoleucine	27005778	metabolites	European	0.0893	0.1333	0.6698	0.503	0.0727	0.0234	0.9938	0.0067	0.0004	0.0043
PTSD	Triglycerides in very large VLDL	27005778	metabolites	European	0.0857	0.1282	0.6685	0.5038	0.1178	0.0298	0.9819	0.0071	6.1612e-06	0.0042
PTSD	Free cholesterol in large VLDL	27005778	metabolites	European	0.0864	0.1301	0.6645	0.5064	0.1219	0.0302	0.9892	0.0069	0.0013	0.0045
PTSD	Concentration of medium LDL particles	27005778	metabolites	European	0.1186	0.1815	0.6536	0.5133	0.0788	0.0485	1.012	0.0201	-0.0006	0.0046
PTSD	Total lipids in medium LDL	27005778	metabolites	European	0.1163	0.1788	0.6502	0.5155	0.0804	0.0496	1.0103	0.0208	-0.0007	0.0045
PTSD	Leptin_adjBMI	26833098	hormone	European	0.0709	0.111	0.6392	0.5227	0.0961	0.0175	1.0025	0.0068	-0.0035	0.0045
PTSD	Urate	23263486	other	European	0.0386	0.0634	0.6082	0.543	0.1753	0.0578	0.9543	0.0488	0.0042	0.0053
PTSD	Triglycerides in medium VLDL	27005778	metabolites	European	0.0864	0.1428	0.6051	0.5451	0.0965	0.0304	0.999	0.0066	0.0028	0.0046
PTSD	Amyotrophic lateral sclerosis	27455348	neurological	European	0.0885	0.1483	0.5965	0.5509	0.0491	0.0129	0.9947	0.0062	0.0102	0.0048	Caution: using this data may yield results outside bounds due to relative low Z score of the SNP heritability of the trait
PTSD	Forearm Bone mineral density	26367794	bone	Mixed	-0.1282	0.2163	-0.5927	0.5534	0.0921	0.0422	1.0109	0.0066	0.0061	0.0043	Caution: using this data may yield results outside bounds due to relative low Z score of the SNP heritability of the trait; using this data may yield less robust results due to minor departure of the LD structure
PTSD	Concentration of large LDL particles	27005778	metabolites	European	0.1068	0.1804	0.5922	0.5537	0.0744	0.0501	1.0163	0.0215	-0.0023	0.0045
PTSD	Adiponectin	22479202	cardiometabolic	Mixed	-0.0776	0.1312	-0.5918	0.554	0.12	0.0258	1.0223	0.0123	0.0081	0.0051	Caution: using these data may yield less robust results due to minor departure of the LD structure
PTSD	Acetoacetate	27005778	metabolites	European	0.0897	0.1516	0.5916	0.5541	0.0754	0.028	0.9793	0.0071	-0.0022	0.0042	Caution: using this data may yield results outside bounds due to relative low Z score of the SNP heritability of the trait
PTSD	Cholesterol esters in large LDL	27005778	metabolites	European	0.1078	0.1827	0.5898	0.5553	0.0755	0.0506	1.0126	0.0218	-0.0023	0.0045
PTSD	Total lipids in large LDL	27005778	metabolites	European	0.105	0.1819	0.5771	0.5639	0.0741	0.0512	1.0148	0.0221	-0.0023	0.0045
PTSD	Forced expiratory volume in 1 second (FEV1)/Forced Vital capacity(FVC)	28166213	lung_function	European	0.0406	0.0706	0.5753	0.5651	0.2605	0.0204	0.9714	0.0083	0.0011	0.0053
PTSD	Total cholesterol in small LDL	27005778	metabolites	European	0.1057	0.1837	0.5751	0.5652	0.069	0.0435	1.0168	0.0191	-0.0004	0.0046
PTSD	Ulcerative colitis	26192919	autoimmune	European	0.0485	0.0852	0.569	0.5694	0.2575	0.0321	1.0474	0.0099	0.0083	0.0049
PTSD	Cholesterol esters in medium VLDL	27005778	metabolites	European	0.0683	0.1201	0.5686	0.5696	0.1507	0.0365	0.9865	0.0079	-0.0027	0.0044
PTSD	Total cholesterol in IDL	27005778	metabolites	European	0.0994	0.1794	0.5542	0.5795	0.0703	0.0457	1.019	0.0198	-0.0052	0.0044
PTSD	Total lipids in chylomicrons and largest VLDL particles	27005778	metabolites	European	0.0759	0.1383	0.5489	0.5831	0.1176	0.0284	0.9909	0.0068	-0.0006	0.0044
PTSD	Forced expiratory volume in 1 second (FEV1)	26635082	lung_function	European	-0.0482	0.0885	-0.5454	0.5855	0.1405	0.0161	0.9922	0.0068	0.0012	0.0042
PTSD	Concentration of IDL particles	27005778	metabolites	European	0.092	0.1699	0.5417	0.588	0.0741	0.0431	1.0185	0.0181	-0.0039	0.0045
PTSD	Total lipids in IDL	27005778	metabolites	European	0.0921	0.1727	0.5333	0.5939	0.0727	0.0444	1.0193	0.0189	-0.0045	0.0044
PTSD	Total cholesterol in medium VLDL	27005778	metabolites	European	0.0663	0.1254	0.5286	0.5971	0.1243	0.0341	0.9924	0.0075	-0.0004	0.0044
PTSD	Fasting proinsulin	20081858	glycemic	European	0.0743	0.1428	0.5199	0.6031	0.1758	0.0885	0.9838	0.0097	0.0067	0.0047	Caution: using this data may yield results outside bounds due to relative low Z score of the SNP heritability of the trait
PTSD	Triglycerides in IDL	27005778	metabolites	European	0.0729	0.1414	0.5157	0.6061	0.1064	0.0351	1.011	0.015	-0.0012	0.0044
PTSD	Serum cystatin c	26831199	kidney	Mixed	-0.0464	0.0913	-0.5085	0.6111	0.1704	0.0672	0.9614	0.0141	-0.0028	0.0053	Caution: using these data may yield less robust results due to minor departure of the LD structure
PTSD	Alanine	27005778	metabolites	European	0.0666	0.1309	0.5084	0.6112	0.0842	0.0268	1.0122	0.0073	0.002	0.0042
PTSD	Total cholesterol in LDL	27005778	metabolites	European	0.089	0.1833	0.4852	0.6275	0.068	0.0502	1.0141	0.0238	-0.0007	0.0046
PTSD	Total Cholesterol	20686565	lipids	European	-0.034	0.0722	-0.4717	0.6372	0.1339	0.0241	1.0215	0.0349	0.0046	0.0053
PTSD	Type 2 Diabetes	22885922	glycemic	European	0.0365	0.079	0.4621	0.644	0.0879	0.0093	1.0083	0.007	0.0179	0.0049
PTSD	Phospholipids in very small VLDL	27005778	metabolites	European	0.0706	0.1543	0.4577	0.6472	0.0842	0.038	1.015	0.0154	-0.0047	0.0045
PTSD	Autism spectrum disorder	0	psychiatric	European	0.0424	0.0934	0.4544	0.6496	0.4595	0.053	0.9646	0.0066	-0.0041	0.0044
PTSD	Total lipids in medium VLDL	27005778	metabolites	European	0.0569	0.1281	0.4446	0.6566	0.1391	0.0337	0.9861	0.0068	0.0002	0.0046
PTSD	Phospholipids in small VLDL	27005778	metabolites	European	0.0565	0.1272	0.4441	0.657	0.1163	0.0341	0.9985	0.0083	0.0016	0.0045
PTSD	Free cholesterol in small VLDL	27005778	metabolites	European	0.058	0.1315	0.441	0.6592	0.1111	0.0332	1.0002	0.0086	0.0015	0.0045
PTSD	Triglycerides in very small VLDL	27005778	metabolites	European	0.0564	0.1295	0.4356	0.6631	0.1377	0.0363	0.9986	0.0096	0.0001	0.0045
PTSD	Forced expiratory volume in 1 second (FEV1)/Forced Vital capacity(FVC)	26635082	lung_function	European	-0.0479	0.1137	-0.4211	0.6737	0.1113	0.0149	0.9827	0.0071	0.0087	0.0049
PTSD	Total cholesterol in medium LDL	27005778	metabolites	European	0.0761	0.1832	0.4154	0.6778	0.0685	0.0465	1.0132	0.022	-0.001	0.0046
PTSD	Celiac disease	20190752	autoimmune	European	-0.0448	0.1119	-0.4002	0.689	0.3115	0.0468	1.0643	0.0103	-0.0022	0.0073
PTSD	Total lipids in small VLDL	27005778	metabolites	European	0.049	0.1252	0.3914	0.6955	0.1439	0.0364	0.992	0.008	0.0012	0.0046
PTSD	Concentration of small VLDL particles	27005778	metabolites	European	0.0484	0.1253	0.3861	0.6994	0.1494	0.0362	0.9905	0.0077	0.0013	0.0046
PTSD	Tyrosine	27005778	metabolites	European	-0.0484	0.1298	-0.3726	0.7094	0.0753	0.0267	0.9986	0.0066	-0.001	0.0039	Caution: using this data may yield results outside bounds due to relative low Z score of the SNP heritability of the trait
PTSD	Valine	27005778	metabolites	European	-0.0552	0.1546	-0.3571	0.721	0.0608	0.0193	1.0154	0.0077	0.0028	0.0042
PTSD	Total cholesterol in small VLDL	27005778	metabolites	European	0.0494	0.1384	0.3566	0.7214	0.0906	0.0315	1.0055	0.0095	0.0011	0.0044
PTSD	Forced expiratory volume in 1 second (FEV1)/Forced Vital capacity(FVC)	21946350	lung_function	European	0.0312	0.0918	0.3399	0.7339	0.1235	0.0135	0.9286	0.0078	3.2884e-05	0.0048
PTSD	LDL cholesterol	20686565	lipids	European	-0.0267	0.0808	-0.33	0.7414	0.1038	0.0286	1.0516	0.0484	0.0033	0.0051
PTSD	Mean Pallidum	25607358	brain_volume	European	0.0411	0.1354	0.3039	0.7612	0.1625	0.0397	0.9774	0.0067	-0.0009	0.0047
PTSD	Triglycerides in small VLDL	27005778	metabolites	European	0.0357	0.1269	0.2813	0.7785	0.1196	0.0352	0.9942	0.0073	0.0036	0.0045
PTSD	2hr glucose adjusted for BMI	20081857	glycemic	European	0.0432	0.155	0.2785	0.7806	0.1019	0.0351	0.9936	0.0072	-0.0119	0.0048	Caution: using this data may yield results outside bounds due to relative low Z score of the SNP heritability of the trait
PTSD	ICV	25607358	brain_volume	European	0.0406	0.1463	0.2774	0.7815	0.1739	0.044	1.0025	0.0069	-0.0077	0.0047
PTSD	Total cholesterol in large VLDL	27005778	metabolites	European	0.0365	0.1317	0.2771	0.7817	0.1163	0.0294	0.9919	0.0068	0.002	0.0044
PTSD	Concentration of very small VLDL particles	27005778	metabolites	European	0.0364	0.1319	0.2759	0.7826	0.1155	0.0365	1.0054	0.0123	-0.0023	0.0046
PTSD	Difference in height between childhood and adulthood; age 8	23449627	anthropometric	European	0.034	0.1239	0.2748	0.7835	0.336	0.0507	0.9718	0.0078	-0.0061	0.0051
PTSD	Phospholipids in medium LDL	27005778	metabolites	European	0.0484	0.1765	0.2745	0.7837	0.0722	0.0424	1.0087	0.0191	-0.0006	0.0045
PTSD	Free cholesterol in very large HDL	27005778	metabolites	European	0.0536	0.199	0.2692	0.7878	0.048	0.0247	1.0146	0.0135	-0.0037	0.0044	Caution: using this data may yield results outside bounds due to relative low Z score of the SNP heritability of the trait
PTSD	Chronotype	27494321	sleeping	European	0.0172	0.0675	0.254	0.7995	0.1018	0.0058	1.0135	0.0077	-0.0046	0.0052
PTSD	Total cholesterol in very large HDL	27005778	metabolites	European	0.0634	0.2506	0.253	0.8003	0.0331	0.0228	1.0133	0.0115	-0.0022	0.0046	Caution: using this data may yield results outside bounds due to relative low Z score of the SNP heritability of the trait
PTSD	Omega-3 fatty acids	27005778	metabolites	European	0.0327	0.1319	0.2479	0.8042	0.1558	0.041	0.9908	0.0078	-0.0021	0.0044
PTSD	Mean Thalamus	25607358	brain_volume	European	-0.0367	0.1488	-0.2467	0.8051	0.1418	0.0368	0.979	0.0063	-0.0066	0.005
PTSD	Ratio of bisallylic groups to double bonds	27005778	metabolites	European	-0.0292	0.1184	-0.2466	0.8052	0.2933	0.1135	0.9783	0.0088	0.0009	0.0052	Caution: using this data may yield results outside bounds due to relative low Z score of the SNP heritability of the trait
PTSD	18:2 linoleic acid (LA)	27005778	metabolites	European	0.037	0.1554	0.2384	0.8115	0.1256	0.0476	1.0037	0.0097	0.0014	0.0042
PTSD	Forced Vital capacity(FVC)	26635082	lung_function	European	-0.0209	0.0881	-0.237	0.8126	0.1462	0.0152	0.986	0.0068	-0.0053	0.0041
PTSD	Average number of methylene groups per a double bond	27005778	metabolites	European	-0.0327	0.147	-0.2225	0.824	0.2025	0.0826	0.9958	0.0078	-0.0033	0.0051	Caution: using this data may yield results outside bounds due to relative low Z score of the SNP heritability of the trait
PTSD	Albumin	27005778	metabolites	European	0.0419	0.1889	0.2219	0.8244	0.058	0.025	0.9901	0.0066	0.0007	0.005	Caution: using this data may yield results outside bounds due to relative low Z score of the SNP heritability of the trait
PTSD	Child birth weight	23202124	anthropometric	European	0.0221	0.1055	0.2098	0.8338	0.1123	0.0176	1.0046	0.0059	-0.0041	0.0043
PTSD	Total lipids in very small VLDL	27005778	metabolites	European	0.0235	0.1353	0.1738	0.862	0.1065	0.0362	1.0097	0.0127	-0.0026	0.0046
PTSD	Total cholesterol in large LDL	27005778	metabolites	European	0.0294	0.1734	0.1697	0.8653	0.0651	0.0464	1.015	0.0225	-0.0008	0.0045
PTSD	Leucine	27005778	metabolites	European	0.0278	0.1739	0.1597	0.8731	0.0472	0.0208	1.0083	0.0067	0.0024	0.0043	Caution: using this data may yield results outside bounds due to relative low Z score of the SNP heritability of the trait
PTSD	Serum creatinine (non-diabetes)	26831199	kidney	Mixed	0.0098	0.0634	0.1549	0.8769	0.1149	0.0106	0.9791	0.0132	0.0068	0.0055	Caution: using these data may yield less robust results due to minor departure of the LD structure
PTSD	Free cholesterol	27005778	metabolites	European	-0.031	0.2137	-0.1451	0.8847	0.0661	0.0418	1.0238	0.0106	0.0012	0.0045	Caution: using this data may yield results outside bounds due to relative low Z score of the SNP heritability of the trait
PTSD	Urinary albumin-to-creatinine ratio (non-diabetes)	26631737	kidney	European	-0.0183	0.1286	-0.1421	0.887	0.0529	0.0108	0.9956	0.0073	0.0037	0.0047
PTSD	Mean Hippocampus	25607358	brain_volume	European	-0.0184	0.1444	-0.1273	0.8987	0.1428	0.0385	0.9873	0.0064	-9.7813e-05	0.0048
PTSD	HOMA-B	20081858	glycemic	European	0.0124	0.1096	0.1129	0.9101	0.0907	0.0136	0.9887	0.0065	0.0088	0.005
PTSD	Phospholipids in large LDL	27005778	metabolites	European	0.0174	0.1738	0.1002	0.9202	0.062	0.0444	1.0176	0.0212	-0.0008	0.0044
PTSD	Rheumatoid Arthritis	24390342	autoimmune	European	0.0074	0.0827	0.089	0.9291	0.1603	0.0288	1.0229	0.0163	0.0221	0.0051
PTSD	Urinary albumin-to-creatinine ratio	26631737	kidney	European	-0.0104	0.1249	-0.0831	0.9338	0.0456	0.009	0.9966	0.0068	0.0046	0.0045
PTSD	Mean diameter for VLDL particles	27005778	metabolites	European	-0.004	0.125	-0.032	0.9745	0.1325	0.0346	0.9907	0.0085	0.005	0.0045
PTSD	Triglycerides in small HDL	27005778	metabolites	European	0.0043	0.1592	0.0272	0.9783	0.0661	0.0268	0.9988	0.008	0.0054	0.0043	Caution: using this data may yield results outside bounds due to relative low Z score of the SNP heritability of the trait
PTSD	Ratio of bisallylic groups to total fatty acids	27005778	metabolites	European	-0.0031	0.1268	-0.0248	0.9802	0.2735	0.1011	0.9862	0.0077	0.0024	0.0051	Caution: using this data may yield results outside bounds due to relative low Z score of the SNP heritability of the trait
PTSD	22:6 docosahexaenoic acid	27005778	metabolites	European	0.0011	0.1483	0.0074	0.9941	0.1317	0.0377	0.9954	0.0074	-0.0042	0.0045
PTSD	Free cholesterol in large LDL	27005778	metabolites	European	0.001	0.1723	0.0056	0.9956	0.0638	0.0479	1.0171	0.0235	-0.001	0.0045
PTSD studies were restricted to the European ancestry meta-analysis (23,212 case; 151,447 controls)
Significant correlations after Bonferroni-correction for 235 comparisons are highlighted in blue (p ≤ 2.13 x 10-4)
SNPs from the MHC (chr6 26M~34M) region were removed for all traits
rg genetic correlation (bivariate LD score regression), SE standard error, z test-statistic, P p-value, h2_obs observed heritability, h2_int heritability intercept, gcov_int genetic covariance
